# Supplementary material for: Time Trends and Sex Differences in the Association between Diabetes and Chronic Neck Pain, Chronic Low Back Pain, and Migraine. Analysis of Population-Based National Surveys in Spain (2014–2020)
Source: J Clin Med. 2022 Nov 25;11(23):6953. doi: 10.3390/jcm11236953 (PMC9739053; doi:10.3390/jcm11236953)
Supplement: Supplementary file 1 [file jcm-11-06953-s001.zip]

Archive with 1 entries (1 files):
- jcm-1996252-supplementary.pdf
